# Supplementary material for: Restriction Site Tiling Analysis: accurate discovery and quantitative genotyping of genome-wide polymorphisms using nucleotide arrays
Source: Genome Biol. 2010 Apr 19;11(4):R44. doi: 10.1186/gb-2010-11-4-r44 (PMC2884547; doi:10.1186/gb-2010-11-4-r44)
Supplement: Additional file 1 — Table of the top 100 highest FST loci. The table includes five columns of information: gene number (GLEAN3), gene annotation, RSTA array tile name, RSTA array tile oligonucleotide sequence, and FST value. [file gb-2010-11-4-r44-S1.XLS]

## Sheet: Sheet1
GLEANnumber	Annotation	TileName	TileSequence	Fst
GLEAN3_00294	PREDICTED: similar to mannose receptor, C type 1-like 1"	094705XGL000294	AATGATATCCCGTGTTGGAATAATCGAAGACCATACATCTGTGAGAGACC	0.494949
GLEAN3_00502	PREDICTED: similar to transposase [Strongylocentrotus purpuratus]"	016329XGL000502	GGAGAAGGAAAGACGAATCAAGCTCGAGGAGGAGAAAAGAAGAAAGAAGG	0.175627
GLEAN3_00860	PREDICTED: similar to GA17462-PA [Strongylocentrotus purpuratus]"	174407XGL000860	GTGCCATAGTGTTGCAGAGCTCTTCGACCTTTACCTATTTAAAGATTACC	0.207161
GLEAN3_00898	PREDICTED: similar to Disrupted in schizophrenia 1 protein"	095722XGL000898	AATGGATGGCAAAAGCTGTGAAGTCGAGAGAGAACTACAGGAATTAGAAG	0.153605
GLEAN3_00908	PREDICTED: similar to ankyrin 3, epithelial isoform e isoform 6"	174460XGL000908	CCGATATCGTAAATAACGAGAAATCGACAACCATGAATAAGATGACGTCG	0.175627
GLEAN3_02498	PREDICTED: similar to TPR repeat-containing protein KIAA1043 [Homo"	176957XGL002498	CCCTAAGCTTCCTACCAGCGTCATCGACAAGTGGGGTTGGAGCGGGATGG	0.166667
GLEAN3_02747	PREDICTED: similar to spindle assembly associated Sfi1 homolog"	098668XGL002747	GCTGCTGGAAGGGAGCCCATGACTCGAGCCCCCTTTGGATATCAAACAAA	0.153605
GLEAN3_02747	PREDICTED: similar to spindle assembly associated Sfi1 homolog"	177397XGL002747	TCCCAATGTTACTTCCAAGGCTTTCGAACGTACACTCGTCACAGAAAAGA	0.166667
GLEAN3_02852	NoHits"	098837XGL002852	ATCATCCCCTATGGTCTCAGGGGTCGATAGCGCACCTGTTGGAGACTTAG	0.175824
GLEAN3_03261	PREDICTED: similar to CG18076-PB [Strongylocentrotus purpuratus]"	020745XGL003261	TGGCCAGAATCTCCAATCTCGCTTCGACGTTGTCCTGAACGAGTCGTACG	0.190476
GLEAN3_03486	scavenger receptor class B type I [Salmo salar]"	178531XGL003486	CAAGAAAGCCCGACTGACACCCTTCGAGCGCTACAGAGAAAATGGCGAGT	0.142857
GLEAN3_03513	PREDICTED: similar to cytochrome P450 [Strongylocentrotus"	178596XGL003513	AAGACAATTCTTCTTTTCCTCCTTCGATTGCTTCTTCTCTACCTCCTCTC	0.252525
GLEAN3_03680	Hypothetical protein CBG17156 [Caenorhabditis briggsae]"	100132XGL003680	GACAACTGAAACTAGAGGGTGCTTCGAAGGAATTCTCCAAGCGGTTCCAG	0.142857
GLEAN3_04301	PREDICTED: hypothetical protein, partial [Strongylocentrotus"	179795XGL004301	CGGGTCCCGGTACAGATTATGTTTCGAGCCATGTACCTCCACCCCATGTC	0.176471
GLEAN3_04466	PREDICTED: similar to shroom family member 4 [Strongylocentrotus"	180039XGL004466	CAGGAGAAGACAGACAAGGAGCTTCGAGAGGTCTCCAATCCAGTGCTGAA	0.142857
GLEAN3_04567	PREDICTED: similar to gaba-b receptor [Strongylocentrotus purpuratus]"	101475XGL004567	GGAAGGCTATATCGCAGTCACATTCGATGTTCTAGGGGACAGTAACAACG	0.207161
GLEAN3_05902	PREDICTED: similar to LOC432222 protein [Strongylocentrotus"	182429XGL005902	ACATGTAGGCAGGAAGTCTACATTCGACTTCAAAAGTATTCTGTCCTCCG	0.142857
GLEAN3_06050	PREDICTED: similar to transposase [Danio rerio]"	104045XGL006050	GAACTGCGTGACAAAGTGGTAGCTCGATTTGGGAAAGGCGTGAGCCTTTC	0.153605
GLEAN3_06050	PREDICTED: similar to transposase [Danio rerio]"	104044XGL006050	TCATAGATGCCGACACCGAGTCATCGAGTATAGAACTGCGTGACAAAGTG	0.190476
GLEAN3_06088	PREDICTED: similar to cathepsin B, partial [Strongylocentrotus"	025387XGL006088	CACCATGACTTCTTCATCCACAATCGATTCTGATGCAATATCTGGTCTGT	0.153605
GLEAN3_06094	NoHits"	025394XGL006094	CTCTGCATCAGGCGATGGTCATTTCGATGTAGTTAAGTATCTGATTGGTC	0.175824
GLEAN3_06220	PREDICTED: similar to fibropellin Ia, partial [Strongylocentrotus"	104286XGL006220	GAATAGCATTCAGTGTTTCGTCGTCGACACGGGTGAATACTCGTGTCAGT	0.142857
GLEAN3_06692	NoHits"	026287XGL006692	TGTGGCGGGAACCGGACACGACTTCGACCTGGCGAATTCATAAGAAAAGC	0.16
GLEAN3_06712	PREDICTED: similar to cytohesin 1-like protein [Strongylocentrotus"	105025XGL006712	ATCTGAAGTACTTGGTGGCAGGCTCGACCACCTTGCCAGAGCCTGTGGTG	0.176471
GLEAN3_07165	PREDICTED: similar to ATP-binding cassette, sub-family C, member 5,"	026972XGL007165	GAACATCCTCTTTGGAACACCGTTCGACGAGGAGCGCTACGCGATGGTCC	0.212121
GLEAN3_07557	PREDICTED: similar to supervillin; P205 [Strongylocentrotus"	106301XGL007557	ACGAAATCCTCTACCCTGCAAGGTCGACAGAGTACCCCTCTCCGTACCCC	0.176471
GLEAN3_07960	PREDICTED: similar to LOC446923 protein [Strongylocentrotus"	028175XGL007960	TGAAGGGTGAGAAGATGGCCGATTCGACGGTCAACTTCTTTGGCATGCTA	0.142857
GLEAN3_08066	PREDICTED: similar to Receptor-type tyrosine-protein phosphatase"	107085XGL008066	GAACGGTTGCCATGGCAATCTCATCGAACAACATAGTGACGTCACTGGTA	0.161616
GLEAN3_09273	PREDICTED: similar to Carbohydrate sulfotransferase 12 [Gallus"	187698XGL009273	CATCCAAACTACAGAATGTTCACTCGAAGCCTACACTGCCATTATCCCGT	0.252525
GLEAN3_09548	PREDICTED: similar to GA11487-PA [Strongylocentrotus purpuratus]"	188135XGL009548	CCCTAACTCAATAAAAGAGATGTTCGATGGCTTCCTTTGGGCCGTTCCAA	0.142857
GLEAN3_09645	cisplatin resistance related protein CRR9p [Gallus gallus]"	030842XGL009645	AGCATTCAAAGTCAGCATATCCTTCGAGGGCTGGAGACCAACCTTAACGT	0.216
GLEAN3_09847	PREDICTED: similar to zinc finger protein [Strongylocentrotus"	109902XGL009847	CAAATGAAGTGTTGCAGGTTGTCTCGACTGAACCAGGTAGAGGTGGAGAG	0.142857
GLEAN3_10216	PREDICTED: similar to mesoglein, partial [Strongylocentrotus"	110540XGL010216	CATCATCAATGATGAGGAGGAGCTCGACTTCCTTCGTAACCGTACAGCTG	0.207161
GLEAN3_10321	PREDICTED: similar to ankyrin 2,3/unc44 [Strongylocentrotus"	189416XGL010321	GTCAACTGATGGTCAGACGTGTCTCGATTACACTCTGTTACAAGACCGAG	0.142857
GLEAN3_10465	PREDICTED: similar to ankyrin 2,3/unc44 [Strongylocentrotus"	032218XGL010465	GCAGAGAAGATAGCAAGGTAGATTCGAAAACCCATCTTTTAGAATCGCCA	0.212121
GLEAN3_10628	PREDICTED: similar to golgi reassembly stacking protein 2, 55kDa"	189943XGL010628	ACTCAAACTCTACATGTATAACGTCGAGACAGACGGGTGTAGAGAGGTCA	0.175627
GLEAN3_10797	receptor for egg jelly 7 [Strongylocentrotus purpuratus]"	111467XGL010797	CCTACCAATACAACAGCACCAGCTCGAGGATGGTTACCATGCCGATACGA	0.190476
GLEAN3_10875	mitochondrial ribosomal protein S34 [Mus musculus]"	032876XGL010875	GGAGGTGGAGGAACCTCTTCTCCTCGATATCAAAACCAGTAGAGGATACA	0.166667
GLEAN3_11027	PREDICTED: similar to breast and ovarian cancer susceptibility-like"	033145XGL011027	CGAGGAAAAAGGGAGTCGTATACTCGACAGCCAACCAAATATATCTCAGA	0.207161
GLEAN3_11144	PREDICTED: similar to WD repeat domain 49 [Mus musculus]"	033302XGL011144	GTAAGGTTGGTACCAGGAAGAAATCGAACAATGATGTGATGGTCAGACAT	0.253918
GLEAN3_11165	NoHits"	112056XGL011165	ACCAACAAATCGCCCGACTTTTTTCGACATAGCTCCTTCTTTCTCGAGTT	0.303258
GLEAN3_11333	PREDICTED: similar to Cytoplasmic FMR1 interacting protein 1, partial"	112315XGL011333	AGACTTCAAGCGTTTATGTCACATCGAGAGGAGAAATGACTTTGTGTCTG	0.142857
GLEAN3_11500	PREDICTED: similar to ankyrin 2,3/unc44 [Strongylocentrotus"	033819XGL011500	TGACATCGGTCAGAAGTTGGGAATCGAACAAACCGAGCTGGAGCACATAA	0.212121
GLEAN3_11616	PREDICTED: similar to transposase [Strongylocentrotus purpuratus]"	112821XGL011616	GGTGAGAAGACAGAGAGCGGACTTCGACTCGGTCTGGAGGAACTGGTGTA	0.166667
GLEAN3_11693	PREDICTED: similar to OTTHUMP00000065631 [Strongylocentrotus"	191685XGL011693	GGTGATGCTGGCTCCTATCGTTGTCGAGCATGGAATGAAGGAGGAGTCAC	0.142857
GLEAN3_11695	PREDICTED: similar to MCM3-associated protein [Strongylocentrotus"	034250XGL011695	AGGTTTCACATTTACTGCTCGTATCGACTCTGCGAGGAGGGGCATATGTC	0.142857
GLEAN3_11779	PREDICTED: similar to U2af1-rs2 [Strongylocentrotus purpuratus]"	191832XGL011779	TGTCGTAACTGGGAGCCCCATCTTCGAGGGAATGTGTATGTCCAGTATCG	0.142857
GLEAN3_11821	novel protein containing four WD domain, G-beta repeats [Xenopus"	113206XGL011821	GGAGGATACCAGCGGAGATACAGTCGATGGAAGACAGGATGAGAGCAGTA	0.207161
GLEAN3_12783	PREDICTED: similar to cubilin [Strongylocentrotus purpuratus]"	036074XGL012783	AGTTCAGCATCTCCCATGGTTGGTCGATTCTGTGGTAGTACTGCTCCTGA	0.333333
GLEAN3_12983	PREDICTED: similar to DNA replication licensing factor MCM3 (DNA"	115150XGL012983	CAAAGCTCGCATGAGCAAGACAGTCGACATGCAGGATGCAGAGGCAGCCA	0.166667
GLEAN3_13237	PREDICTED: similar to CG33715-PD [Strongylocentrotus purpuratus]"	036831XGL013237	ACATGTTCAAGACATTGCCAGACTCGACCAACTCAACGAAGAACTTAAGA	0.175627
GLEAN3_13282	inhibitor of kappa light polypeptide gene enhancer in B-cells, kinase"	115624XGL013282	CTTGGCAAACTTTCGCTCCACATTCGAGCGTCACAAATCCCGCCTCTCGG	0.142857
GLEAN3_13675	PREDICTED: similar to adaptor-related protein complex 1 beta 1"	116232XGL013675	CCTCGGTGAGTATGCCGAACGTATCGACAACGCCGAGGAGCTCCTGGAGA	0.175627
GLEAN3_13824	PREDICTED: similar to toll-like receptor Tlr2.1 [Strongylocentrotus"	037745XGL013824	TAGTTCTCCTTGGCTTGCTTCCCTCGATGAAAACTGTGCCACTCGCAGAA	0.212121
GLEAN3_14219	PREDICTED: similar to DTTR431 [Strongylocentrotus purpuratus]"	038324XGL014219	GTCGGAAGACTACAGTGTTCCGTTCGATGGACAGGAGAAGGGCGACTATC	0.212121
GLEAN3_14703	very early blastula protein 4 [Strongylocentrotus purpuratus]"	196545XGL014703	GAAAATGGAACCAACCATCTCAATCGACGTCATCCCTACTTCGCCCAGGT	0.153605
GLEAN3_14758	PREDICTED: similar to Ran-binding protein 2, partial"	196616XGL014758	GCTTGTCTGGAAACTCTTCTGCCTCGAAAAGTTCCACCCTGGACTTAACA	0.153605
GLEAN3_15168	PREDICTED: similar to polyprotein [Strongylocentrotus purpuratus]"	118528XGL015168	TCTGAACCGGGTGAATCAGGCAATCGATGGTACATTCCCCACCACGGAGT	0.142857
GLEAN3_15350	PREDICTED: similar to Creatine kinase, flagellar [Strongylocentrotus"	118841XGL015350	GCTGATAGACGACCATTTCCTCTTCGATAAGCCTGTATCTCCTCTTCTTA	0.190476
GLEAN3_15723	PREDICTED: similar to CG7927-PA [Tribolium castaneum]"	119477XGL015723	AAGATGAAAAGGGGGTCCAAGCATCGATAGATGATGCTGTAACGTCTAAG	0.423559
GLEAN3_16350	PREDICTED: similar to Phosphatidylserine synthase 2 [Gallus gallus]"	041829XGL016350	TGCCCGACAGCTGATGAGCTCCATCGACCCAGACCTTGGCAAGGAGCTTC	0.190476
GLEAN3_16351	PREDICTED: similar to LOC445829 protein [Strongylocentrotus"	199287XGL016351	TGAAGATTGGCTCCGGGGTAAGGTCGACTCACGAGAAGGTATCTTCCCTC	0.142857
GLEAN3_17266	PREDICTED: similar to zinc finger protein [Strongylocentrotus"	200776XGL017266	GACTGCTGGACAAGTATTGGAACTCGAGACTACATGACGGTGACGGCGCA	0.175627
GLEAN3_17268	PREDICTED: similar to monophenolic amine tyramine"	043359XGL017268	CCACAGGGTCTGATCCTCAAGCGTCGAACGCGTCATCCAACAAAGAGCCA	0.176471
GLEAN3_17303	PREDICTED: similar to macrophin 1, partial [Strongylocentrotus"	200870XGL017303	ATCCTGGCTCACAAAGGTGACCTTCGAGTCAACAACATCTCTGGCCAGAA	0.176471
GLEAN3_17947	PREDICTED: similar to zinc finger protein 521, partial"	201965XGL017947	TCTCTGGTTGCTAGGAGATGCAGTCGATGTTACCATGGAGATGGATGGTG	0.142857
GLEAN3_18156	PREDICTED: similar to matrix metalloproteinase 1 [Strongylocentrotus"	202340XGL018156	GAGACGACCAAGGGCGGTGTCTGTCGAGCCATTAGGAAAGGAGGCAAAAC	0.190476
GLEAN3_18196	PREDICTED: similar to serpin 6 precursor, partial [Strongylocentrotus"	202401XGL018196	GTTCTTTAGACGAGACCGCCCTATCGATGTTACGACAAAAACTGACGAGG	0.190476
GLEAN3_18248	GDF2 precursor [Crassostrea gigas]"	202504XGL018248	GTCCAGTTTCCACAAGACAAACCTCGAACTGTTCACAACGCAACATTGCA	0.153605
GLEAN3_18362	PREDICTED: similar to helentron 4 helitron-like transposon"	202682XGL018362	AAGAGATGAGAAGGAAAGTCACTTCGAAACTAGCCGTCTGGATAGCTTTT	0.176471
GLEAN3_18362	PREDICTED: similar to helentron 4 helitron-like transposon"	123953XGL018362	GAAGCAGGTCAGCATACCAAGGCTCGAGCTAACTGCAGCTACAGTATCAG	0.260417
GLEAN3_18362	PREDICTED: similar to helentron 4 helitron-like transposon"	202684XGL018362	TGCCCCCTTTACCTACTGTGCAGTCGACTACTTCGGTCCATTCCTTTTAA	0.176471
GLEAN3_19032	PREDICTED: similar to VPS13C-1A protein [Strongylocentrotus"	125027XGL019032	TCTTGGAAGAGAGAAGTCTTTTATCGAATTGGACACACCCAAGATTTCTC	0.175627
GLEAN3_19205	Homo sapiens peptidase D [synthetic construct]"	046556XGL019205	TCAGGTTTCTAGCCGTGCTCACATCGAAGTCATGAAAAATATCAGACCTG	0.190476
GLEAN3_19369	rendezvin [Strongylocentrotus purpuratus]"	204263XGL019369	AAGGTCAACCCGGAGCAACTTCATCGATGTGTCGGGTCGTCTCTACCCCT	0.176471
GLEAN3_19853	PREDICTED: similar to Notch homolog Scalloped wings"	126318XGL019853	AAACTGAAATCCAAGAGTGCATCTCGAACCCTTGTCAAAATGGAGCAACA	0.175627
GLEAN3_20020	PREDICTED: similar to Fanconi anemia complementation group M"	047848XGL020020	CATGACCTACATCAACCACTGCTTCGACGAGCAGATGACAGGGTCAAGGT	0.142857
GLEAN3_20698	TAF5-like RNA polymerase II, p300/CBP-associated factor"	206291XGL020698	GAAGGAGGATGATAAGAGAGTGGTCGAGAGGGAGGCCTTTCTTACCCAGC	0.142857
GLEAN3_20794	PREDICTED: similar to CG8639-PA [Tribolium castaneum]"	127750XGL020794	GGCCAATGAGAGCTGTCTTAGCTTCGACTCGCTGAAAGTTCAGGGCGGAA	0.142857
GLEAN3_20922	Leishmania major strain Friedlin proteophosphoglycan 5 [Leishmania"	127980XGL020922	TGTTTCCATCGGTCATTACAGTGTCGAGGATAGGAAATCATACAGTCAGC	0.142857
GLEAN3_21493	PREDICTED: similar to SD01014p [Strongylocentrotus purpuratus]"	128989XGL021493	CCAGACGCTAATCCACACTACACTCGATGAGGTCCCAGCTGATATGCCAG	0.175824
GLEAN3_22215	PREDICTED: similar to gamma-glutamyl hydrolase (conjugase,"	208895XGL022215	GGGCTGATATTGTGGATGATGTCTCGAGAGTAGGTTATTCCGGTGCAGCG	0.176471
GLEAN3_22480	PREDICTED: similar to LOC495510 protein [Strongylocentrotus"	130605XGL022480	AAGCAAAGCCAGTCTCAACTAGCTCGATATTCTTACAAAGGAATCTTCTG	0.176471
GLEAN3_22485	PREDICTED: similar to myeloid/lymphoid or mixed-lineage leukemia"	051889XGL022485	GGCATGCCTAAAAGGAAACGAGGTCGACCAAGGCTCTCGGATAAGCAACC	0.230769
GLEAN3_22544	scavenger receptor cysteine-rich protein type 12 [Strongylocentrotus"	052001XGL022544	ATCGTAGATGAATACCAAACCACTCGAAGAAGCGCGACTATAACTACAGC	0.190476
GLEAN3_22728	PREDICTED: similar to bone morphogenetic protein [Strongylocentrotus"	209750XGL022728	AATCAGGCATAGTGTACTCTTCTTCGACTGGAGAACTCATTGGTTTTGTA	0.142857
GLEAN3_23346	PREDICTED: similar to E2F transcription factor 7 isoform 2 [Macaca"	132089XGL023346	ATCAAGTAGCCCCAATGTCAGTGTCGAGTACCTACCCCATATGAATCTTA	0.142857
GLEAN3_24512	PREDICTED: similar to Nuclear receptor co-repressor 1"	055287XGL024512	CAGATGGAATACTTAACAAACTATCGAAACACATGCCTCCCAGGTCTTAC	0.142857
GLEAN3_24528	PREDICTED: similar to scavenger receptor cysteine-rich protein type"	055316XGL024528	TTCTCTTCTAACCCCAATCCTGCTCGATGGAATCACTTGCCGGGGAGATG	0.25
GLEAN3_24647	PREDICTED: similar to Golgi autoantigen, golgin subfamily a, 3 [Bos"	055492XGL024647	TGTGCTGAGAGAGAAGGCCAAACTCGAAGGACAGCTAGAGATGCTAACAG	0.297619
GLEAN3_24661	CG3548-PA [Drosophila melanogaster]"	134240XGL024661	CAGGAGTGGTAAAGGAAGGGTTATCGATGACGAGGGTGACGAAGATGAGG	0.212121
GLEAN3_25137	PREDICTED: similar to CG8233-PC, isoform C isoform 2 [Canis"	056341XGL025137	AGCATGGCATCTCCAGCCTTCCATCGACTCCAAAGGCCACCAAAGCCAGC	0.212121
GLEAN3_25292	PREDICTED: capicua homolog isoform 3 [Pan troglodytes]"	214025XGL025292	TGACAAGAAATCGTCAGGAGGACTCGAGAAAAGACTCCCAAGCAGATACA	0.142857
GLEAN3_25494	PREDICTED: similar to fibropellin Ia, partial [Strongylocentrotus"	056872XGL025494	CTGCAGATATTATGGCCTTTCCATCGATGGCGGCACCATGGCATTCACCT	0.16
GLEAN3_26033	PREDICTED: similar to Tnrc15 protein [Strongylocentrotus purpuratus]"	136551XGL026033	AGCTTCAGGAACCTGACTACCTGTCGATGCATCAGCAAGAGGGTCACAAC	0.176471
GLEAN3_26263	PREDICTED: similar to retinoblastoma binding protein 4 variant"	058233XGL026263	CGGACCTAAGACTTCGCGGTCACTCGAAGGAGGGTTATGGACTCTCCTGG	0.363636
GLEAN3_26307	PREDICTED: similar to nephrin [Strongylocentrotus purpuratus]"	058303XGL026307	GATGGACCCTAGTGGACACGTCATCGAAGAAACCGAAACGGTCATCTCCT	0.142857
GLEAN3_26596	NoHits"	137533XGL026596	AGGTGTGCGAAATGCAGTCAAAATCGACATGTATACATGTAGCTGGGCCA	0.176471
GLEAN3_26952	RIKEN cDNA 2310035C23 gene [Mus musculus]"	138142XGL026952	AGTCCCTAAGAGCCCCCAAACAGTCGACGCCCATGGTCAGCCCCATCACA	0.253918
GLEAN3_27861	PREDICTED: similar to zonadhesin-like [Strongylocentrotus purpuratus]"	139470XGL027861	GCTGCAGGATAAGACAGATGAGTTCGACTTCAAACGGCAGAACAAAGGCA	0.153605
GLEAN3_27928	PREDICTED: similar to CPA4 protein [Strongylocentrotus purpuratus]"	139595XGL027928	CGGTACAACAGCCCTGTCCGATTTCGACTACGCACGATACCATACGTATG	0.203008
